# Supplementary material for: Dairy Food Intake Is Not Associated with Measures of Bone Microarchitecture in Men and Women: The Framingham Osteoporosis Study
Source: Nutrients. 2021 Nov 4;13(11):3940. doi: 10.3390/nu13113940 (PMC8622947; doi:10.3390/nu13113940)
Supplement: Supplementary file 1 [file nutrients-13-03940-s001.zip]

Archive with 1 entries (1 files):
- nutrients-1405857-Supplementary.pdf
